# Supplementary material for: Direct Binding of Bovine IgG-Containing Immune Complexes to Human Monocytes and Their Putative Role in Innate Immune Training
Source: Nutrients. 2022 Oct 22;14(21):4452. doi: 10.3390/nu14214452 (PMC9654672; doi:10.3390/nu14214452)
Supplement: Supplementary file 1 [file nutrients-14-04452-s001.zip]

Archive with 1 entries (1 files):
- nutrients-1898723-supplementary.pdf
